# Supplementary material for: Real-World Evidence of Atezolizumab Efficacy as Part of First-Line Treatment for Extensive-Stage SCLC in Bulgaria
Source: Cancers (Basel). 2026 Apr 1;18(7):1129. doi: 10.3390/cancers18071129 (PMC13072253; doi:10.3390/cancers18071129)
Supplement: Supplementary file 1 [file cancers-18-01129-s001.zip]

Archive with 2 entries (2 files):
- Supplementary Figure S1.png
- Supplementary Tables.pdf
